# Supplementary material for: Modes of Leaflet Fluttering: Quantitative Characterization of a Bovine Bioprosthetic Heart Valve
Source: Ann Biomed Eng. 2025 Nov 14;54(2):410–21. doi: 10.1007/s10439-025-03906-9 (PMC12852234; doi:10.1007/s10439-025-03906-9)
Supplement: Supplementary file 6 — Supplementary file6 (XLSX 19 kb) [file 10439_2025_3906_MOESM6_ESM.xlsx]

## Sheet: Tabelle1
	Inflow insert	Hemodynamic condition	Measurement nr.	leaflet nr.	Leaflet rotational orientation	sinus nr.	Fluttering mode	Maximum frequency V-mode	Maximum amplitude V-mode	Number of T-mode waves	Maximum amplitude T-mode	T-mode frequency	HR	Maximum AP	Minimum AP	CO
	[-]	[-]	[-]	[-]	[-]	[-]	[-]	[Hz]	[mm]	[-]	[mm]	[Hz]	[bpm]	[mmHg]	[mmHg]	[l/min]
	NO	1	1	1	bottom	1	T			1	1.2		59±0.1	93.2±0.5	59.0±0.1	3.6±0.1
				2	right	2	V	200	0.4	0
				3	left	3	V	200	0.3	0
			2	1	left	1	T			1	1.19		59±0.2	91.8±0.1	58.1±0.5	3.6±0.1
				2	bottom	2				0
				3	right	3	V	210	0.3	0
			3	1	right	1	T			2	1	15-20	59±0.1	91.2±0.4	57.1±0.1	3.6±0.0
				2	left	2	V	150	0.2	0
				3	bottom	3	V	200	0.4	0
		2	4	1	bottom	1	V,T	285	0.4	2	2.01	25	59±0.1	115.2±0.5	64.9±0.1	5.0±0.1
				2	right	2	V,T	260	0.5	5	2.17	50-60
				3	left	3	V	285	0.6	0
			5	1	left	1	V,T	285	0.4	5	1.6	30-40, 90	59±0.1	114.7±0.2	65.3±0.2	5.0±0.1
				2	bottom	2	V,T	180	0.4	6	2.29	50-60
				3	right	3	V	290	0.6	0
			6	1	right	1	V,T	170	0.3	2	1.21	15-20	59±0.1	112.3±0.4	64.8±0.2	5.0±0.0
				2	left	2	V,T	310	0.3	7	1.21	60
				3	bottom	3	V	330	0.5	0
	EXP	1	7	1	bottom	1	T			1	1.32		59±0.2	100.2±0.1	64.5±0.1	3.7±0.1
				2	right	2				0
				3	left	3	V	220	0.4	0
			8	1	left	1				0			57±0.2	99.7±0.4	62.7±0.1	3.6±0.1
				2	bottom	2				0
				3	right	3	V	200	0.3	0
			9	1	right	1				0			59±0.3	100.1±0.1	63.6±0.5	3.6±0.1
				2	left	2				0
				3	bottom	3	V	210	0.3	0
			10	1	left	3	T			2	1.95	30	55±0.2	96.1±0.1	58.0±0.1	3.4±0.0
				2	bottom	1				0
				3	right	2	V	210	0.2	0
			11	1	right	2	T			3	1.97		59±0.2	100.2±0.1	64.5±0.2	3.6±0.1
				2	left	3				0
				3	bottom	1	V	210	0.2	0
		2	12	1	bottom	1	T			3	1.17	90	59±0.2	125.7±0.2	71.2±0.1	5.1±0.1
				2	right	2	V,T	290	0.2	2	0.93	85
				3	left	3	V	360	0.2	0
			13	1	left	1	V	280	0.2	0			58±0.2	121.8±0.0	69.9±0.4	5.0±0.1
				2	bottom	2	V,T	200	0.3	1	0.78
				3	right	3	V	360	0.3	0
			14	1	right	1	V	285	0.2	0			59±0.2	121.8±0.1	70.7±0.1	4.9±0.1
				2	left	2	V,T	280	0.2	6	0.91	85
				3	bottom	3	V	380	0.2	0
			15	1	left	3	T			4	2.58	85	55±0.1	118.7±0.2	64.9±0.2	4.7±0.1
				2	bottom	1	V,T	210	0.2	1	0.3
				3	right	2	V	350	0.3	0
			16	1	right	2	T			2	2.49	25	59±0.2	123.9±0.5	71.2±0.1	5.1±0.1
				2	left	3	V,T	260	0.3	1	0.8
				3	bottom	1	V	370	0.2	0

## Sheet: Tabelle2
	Inflow insert	Hemodynamic condition	Measurement nr.	leaflet nr.	Leaflet rotational orientation	sinus nr.	Fluttering mode	Maximum frequency V-mode	Maximum amplitude V-mode	Number of T-mode waves	Maximum amplitude T-mode	T-mode frequency
	[-]	[-]	[-]	[-]	[-]	[-]	[-]	[Hz]	[mm]	[-]	[mm]	[Hz]
	NO	1	1	1	bottom	1	T			1	1.2
				2	right	2	V	200	0.4	0
				3	left	3	V	200	0.3	0
			2	1	left	1	T			1	1.19
				2	bottom	2				0
				3	right	3	V	210	0.3	0
			3	1	right	1	T			2	1	15-20
				2	left	2	V	150	0.2	0
				3	bottom	3	V	200	0.4	0
		2	4	1	bottom	1	V,T	285	0.4	2	2.01	25
				2	right	2	V,T	260	0.5	5	2.17	50-60
				3	left	3	V	285	0.6	0
			5	1	left	1	V,T	285	0.4	5	1.6	30-40, 90
				2	bottom	2	V,T	180	0.4	6	2.29	50-60
				3	right	3	V	290	0.6	0
			6	1	right	1	V,T	170	0.3	2	1.21	15-20
				2	left	2	V,T	310	0.3	7	1.21	60
				3	bottom	3	V	330	0.5	0
	EXP	1	7	1	bottom	1	T			1	1.32
				2	right	2				0
				3	left	3	V	220	0.4	0
			8	1	left	1				0
				2	bottom	2				0
				3	right	3	V	200	0.3	0
			9	1	right	1				0
				2	left	2				0
				3	bottom	3	V	210	0.3	0
			10	1	left	3	T			2	1.95	30
				2	bottom	1				0
				3	right	2	V	210	0.2	0
			11	1	right	2	T			3	1.97
				2	left	3				0
				3	bottom	1	V	210	0.2	0
		2	12	1	bottom	1	T			3	1.17	90
				2	right	2	V,T	290	0.2	2	0.93	85
				3	left	3	V	360	0.2	0
			13	1	left	1	V	280	0.2	0
				2	bottom	2	V,T	200	0.3	1	0.78
				3	right	3	V	360	0.3	0
			14	1	right	1	V	285	0.2	0
				2	left	2	V,T	280	0.2	6	0.91	85
				3	bottom	3	V	380	0.2	0
			15	1	left	3	T			4	2.58	85
				2	bottom	1	V,T	210	0.2	1	0.3
				3	right	2	V	350	0.3	0
			16	1	right	2	T			2	2.49	25
				2	left	3	V,T	260	0.3	1	0.8
				3	bottom	1	V	370	0.2	0
